# Supplementary material for: Characterization of Ictalurid herpesvirus 1 Glycoprotein ORF59 and Its Potential Role on Virus Entry into the Host Cells
Source: Viruses. 2021 Nov 29;13(12):2393. doi: 10.3390/v13122393 (PMC8709185; doi:10.3390/v13122393)
Supplement: Supplementary file 1 [file viruses-13-02393-s001.zip]

Archive with 1 entries (1 files):
- viruses-1453047-supplementary.pdf
